# Supplementary material for: Functional Analysis and RNA Sequencing Indicate the Regulatory Role of Argonaute1 in Tomato Compound Leaf Development
Source: PLoS One. 2015 Oct 19;10(10):e0140756. doi: 10.1371/journal.pone.0140756 (PMC4610667; doi:10.1371/journal.pone.0140756)
Supplement: S3 Table — (XLSX) [file pone.0140756.s006.xlsx]

## Sheet: Sheet1
Supplementary table S3. Oligonucleotide primers used in the study
Gene	Primer name	Primer sequence (5’-3’)
SlAGO1	VIGS for	GCATCTTTAGAACCCAACTATCAG
	VIGS rev	CCTTACAGCAGCACCAACAC
TRV	Reverse transcription	GGGCGTAATAACGCTTACGTAGGC
CP	RT-PCR for	CTGACTTGATGGACGATTCTT
	RT-PCR rev	TGTTCGCCTTGGTAGTAGTA
TRV2	RT-PCR for	TGTTTGAGGGAAAAGTAGAGAACGT
	RT-PCR rev	TTACCGATCAATCAAGATCAGTCGA
Actin	qRT-PCR for	CAGCAGATGTGGATCTCAAA
	qRT-PCR rev	CTGTGGACAATGGAAGGAC
SlAGO1-1	qRT-PCR for	CTTCTGGTGGCTCTTCTAGG
	qRT-PCR rev	ATATGGTACGGGCTGATGTG
SlAGO1-2	qRT-PCR for	CACCTTCTGGTGGGCCTTCT
	qRT-PCR rev	GGTCTTCCACAAGTAATGGGCTG
ARF4	qRT-PCR for	ATGATCCATGGCATGAGTTCTG
	qRT-PCR rev	ACTTTGAGACATCCATGATTGCTG
NPR5	qRT-PCR for	AGAGCTAGGTGCAGCGGATG
	qRT-PCR rev	GAACAGCTACCATGTCTGGTG
GRF1	qRT-PCR for	GCGAGCGACACATGAACAGG
	qRT-PCR rev	GTTGGTCAGCTTGGCGGAAG
MYB	qRT-PCR for	CTTTGATTCAGTCCCCTCCA
	qRT-PCR rev	CTAAACACCGATGCAGCAGA
NAC	qRT-PCR for	CTTTCGACCAAACAAACCCTAAC
	qRT-PCR rev	ATGGGAAGTGAAAGTTTGGTTAGG
CNA	qRT-PCR for	AGAGTTTCTTTCAAAGGCTACTGG
	qRT-PCR rev	AATGATTCCAATGGAATCCGGAC
PHV	qRT-PCR for	AGAGACCCTGACAGAGTTCC
	qRT-PCR rev	CGACGATGCCAATAGATTCC
REV	qRT-PCR for	GAAGAAACCTTGGCAGAGTTCC
	qRT-PCR rev	AAATCCCAACTGAATCCGGAC
Laccase	qRT-PCR for	GCTCCGTTAATCAAACATACAAGT
	qRT-PCR rev	AAGAGTTGGTTATTGAGCGCAG
Laccase 1a	qRT-PCR for	GTCCTGCACAAGGTGGATACAAG
	qRT-PCR rev	GGCATCAACTTCAACAACTGTC
LA	qRT-PCR for	GGTACTTGTTCAATTCGCCACC
	qRT-PCR rev	ATCCATGCGCGAACCGAAGATG
LRR	qRT-PCR for	CCATCCAACGTAAGCGGACTTC
	qRT-PCR rev	CTAACACAACCAGTGAAGGAAGG
IAA15	qRT-PCR for	CCTAACAATCTGTAATTCTCAAAGTGAAA
	qRT-PCR rev	GCATCCAGTCTCCATCTTTATCTTC
GAI	qRT-PCR for	TTCATCAGCAACGAGACCTG
	qRT-PCR rev	CAGATTGTGAAACCGCAAGA
Solyc02g067730	qRT-PCR for	GGAGCATCTAGTTGAACACATGAG
	qRT-PCR rev	CTTTGGCAATGGCCCAATGAG
Solyc02g070430	qRT-PCR for	GATGTAATAACACAAGTGGCCTCC
	qRT-PCR rev	TACTCATCGCCTGCAATGAGTC
Solyc02g086850	qRT-PCR for	AGCAATAAAGATGAGGGATACTGC
	qRT-PCR rev	TCTTCATACGGATCTTGTACTCCA
Solyc04g071400	qRT-PCR for	TGGATACAACTTTGGACTGTAGAG
	qRT-PCR rev	ATATTCCTCCACATACACTTCCCA
Solyc05g015800	qRT-PCR for	GACTCTATTAAACCACCATGTCCA
	qRT-PCR rev	AAACGAGTCACCTGAATTAGCA
Solyc05g047680	qRT-PCR for	GGGAAGTGACACGGTGGCAA
	qRT-PCR rev	TTCAGTAATCCTGTCTACCTCCTC
Solyc12g042890	qRT-PCR for	TGCTGATGTTAAACTTGGTATCGG
	qRT-PCR rev	GTTGACAGGGTAAGGGTTTCCA
Solyc07g066330	qRT-PCR for	GGAAATTCCTGAAGTGGCATGTG
	qRT-PCR rev	GGTGGCTTTCCAGTAACCAG
Solyc08g083500	qRT-PCR for	TGCCTATGACCATGACTGAAATC
	qRT-PCR rev	TTCCTCAGGATGTCTGGTTTAATC
Solyc09g072700	qRT-PCR for	ATTGCTTTGTTAGAGGATGTGACG
	qRT-PCR rev	GATTAACTCGTACCCTCGTACCG
Solyc11g008640	qRT-PCR for	ACTATTTGCACTGGTTGGTCAC
	qRT-PCR rev	AGTCGATGTATTCCCATTGTAGGT
Solyc04g058100	qRT-PCR for	GTGGAGGATGTGGAATGTACCC
	qRT-PCR rev	GTCACAAGTGCAGTTTGATCC
Solyc11g070150	qRT-PCR for	TAGCAGCTCAAGCATCGGTG
	qRT-PCR rev	GTAGCATACTCTTGCTTCACTCC
Solyc08g062210	qRT-PCR for	ATAATCATCCAATGGCTTGCGT
	qRT-PCR rev	CTCTCGGTGCATTCAAGAGG
Solyc05g050130	qRT-PCR for	GTAATCCTAGTGTTGGTGGATGC
	qRT-PCR rev	TTGCTACATTCCTAGCATCATCAG
Solyc06g075650	qRT-PCR for	CTGGTGGACTGGAAACATCG
	qRT-PCR rev	CAGTGTAAACAAGCCCAAATGTC
Solyc11g040340	qRT-PCR for	GGACAAAGATCAGGCAAACTCC
	qRT-PCR rev	CCTCCACTTAAATCCACTTTAGCA
Universal miRNA R	qRT-PCR rev	TATCCAGTGCAGGGTCCGAGGTAT
U6	qRT-PCR for	CATCCGATAA AATTGGAACGA
	qRT-PCR rev	TTTGTGCGTGTCATCCTTGCG
miR156-RTP	Reverse transcription	GTCGTATCCAGTGCAGGGTCCGAGGTATTCGCACTGGATACGACGTGCTCA
miR156-F	qRT-PCR for	CGCGGTGACAGAAGAGAGTGAGCAC
miR159-RTP	Reverse transcription	GTCGTATCCAGTGCAGGGTCCGAGGTATTCGCACTGGATACGACTAGAGCTC
miR159-F	qRT-PCR for	CGGTTTGGATTGAAGGGAGCTC
miR164-RTP	Reverse transcription	GTCGTATCCAGTGCAGGGTCCGAGGTATTCGCACTGGATACGACTGCACGTG
miR164-F	qRT-PCR for	TGGAGAAGCAGGGCACGTG
miR166-RTP	Reverse transcription	GTCGTATCCAGTGCAGGGTCCGAGGTATTCGCACTGGATACGACGGGGAA
miR166-F	qRT-PCR for	TCGCTTCGGACCAGGCTTCA
miR168-RTP	Reverse transcription	GTCGTATCCAGTGCAGGGTCCGAGGTATTCGCACTGGATACGACGTCCCGAC
miR168-F	qRT-PCR for	TCGCTTGGTGCAGGTCGGGAC
miR390-RTP	Reverse transcription	GTCGTATCCAGTGCAGGGTCCGAGGTATTCGCACTGGATACGACGGCGCTAT
miR390-F	qRT-PCR for	CGCGGAAGCTCAGGAGGGATAG
miR396-RTP	Reverse transcription	GTCGTATCCAGTGCAGGGTCCGAGGTATTCGCACTGGATACGACCAGTTCA
miR396-F	qRT-PCR for	TTCCACAGCTTTCTTGAACTG
